# Supplementary material for: Ruthenium(ii)-catalyzed chemoselective deacylative annulation of 1,3-diones with sulfoxonium ylides via C–C bond activation
Source: Chem Sci. 2019 Aug 12;10(39):9104–8. doi: 10.1039/c9sc03245b (PMC6889838; doi:10.1039/c9sc03245b)
Supplement: Supplementary file 2 [file SC-010-C9SC03245B-s002.cif]

# Electronic Supplementary Material (ESI) for Chemical Science.
# This journal is © The Royal Society of Chemistry 2019

####################################################################### 
# 
# This file contains crystal structure data downloaded from the 
# Cambridge Structural Database (CSD) hosted by the Cambridge 
# Crystallographic Data Centre (CCDC).
# 
# Full information about CCDC data access policies and citation 
# guidelines are available at http://www.ccdc.cam.ac.uk/access/V1 
# 
# Audit and citation data items may have been added by the CCDC. 
# Please retain this information to preserve the provenance of 
# this file and to allow appropriate attribution of the data. 
# 
#######################################################################

data_exp_6575
_database_code_depnum_ccdc_archive 'CCDC 1918495'
_audit_update_record             
;
2019-06-17 deposited with the CCDC.	2019-08-12 downloaded from the CCDC.
;
_audit_creation_date             2019-05-26
_audit_creation_method           
;
Olex2 1.2
(compiled 2018.05.29 svn.r3508 for OlexSys, GUI svn.r5506)
;
_chemical_name_common            ?
_chemical_name_systematic        
;
 ? 
;
_chemical_formula_moiety         'C18 H13 F3 O2'
_chemical_formula_sum            'C17 H13 F3 O2'
_chemical_formula_weight         318.28
_chemical_melting_point          ?
loop_
_atom_type_symbol
_atom_type_description
_atom_type_scat_dispersion_real
_atom_type_scat_dispersion_imag
_atom_type_scat_source
C C 0.0033 0.0016 'International Tables Vol C Tables 4.2.6.8 and 6.1.1.4'
H H 0.0000 0.0000 'International Tables Vol C Tables 4.2.6.8 and 6.1.1.4'
N N 0.0061 0.0033 'International Tables Vol C Tables 4.2.6.8 and 6.1.1.4'
O O 0.0106 0.0060 'International Tables Vol C Tables 4.2.6.8 and 6.1.1.4'
F F 0.0171 0.0103 'International Tables Vol C Tables 4.2.6.8 and 6.1.1.4'

_space_group_crystal_system      monoclinic
_space_group_IT_number           14
_space_group_name_H-M_alt        'P 1 21/n 1'
_space_group_name_Hall           ' -P 2yn'
loop_
_space_group_symop_id
_space_group_symop_operation_xyz
1 'x, y, z'
2 '-x+1/2, y+1/2, -z+1/2'
3 '-x, -y, -z'
4 'x-1/2, -y-1/2, z-1/2'

_cell_length_a                   9.501(3)
_cell_length_b                   16.731(5)
_cell_length_c                   9.633(2)
_cell_angle_alpha                90.00
_cell_angle_beta                 99.37(3)
_cell_angle_gamma                90.00
_cell_volume                     1510.8(7)
_cell_formula_units_Z            4
_cell_measurement_reflns_used    2277
_cell_measurement_temperature    295.5(2)
_cell_measurement_theta_max      27.5060
_cell_measurement_theta_min      4.0430
_exptl_absorpt_coefficient_mu    0.112
_exptl_absorpt_correction_T_max  1.00000
_exptl_absorpt_correction_T_min  0.33697
_exptl_absorpt_correction_type   multi-scan
_exptl_absorpt_process_details   
;
CrysAlisPro 1.171.38.41 (Rigaku Oxford Diffraction, 2015)
Empirical absorption correction using spherical harmonics,
 implemented in SCALE3 ABSPACK scaling algorithm.
;
_exptl_crystal_colour            colorless
_exptl_crystal_density_diffrn    1.346
_exptl_crystal_density_meas      ?
_exptl_crystal_density_method    'not measured'
_exptl_crystal_description       block
_exptl_crystal_F_000             632
_exptl_crystal_size_max          0.12
_exptl_crystal_size_mid          0.11
_exptl_crystal_size_min          0.1
_exptl_special_details           
;
 ? 
;
_diffrn_reflns_av_R_equivalents  0.1477
_diffrn_reflns_av_unetI/netI     0.1036
_diffrn_reflns_limit_h_max       11
_diffrn_reflns_limit_h_min       -10
_diffrn_reflns_limit_k_max       19
_diffrn_reflns_limit_k_min       -19
_diffrn_reflns_limit_l_max       11
_diffrn_reflns_limit_l_min       -11
_diffrn_reflns_number            8734
_diffrn_reflns_theta_full        25.00
_diffrn_reflns_theta_max         25.00
_diffrn_reflns_theta_min         3.71
_diffrn_ambient_environment      air
_diffrn_ambient_temperature      295.5(2)
_diffrn_detector                 'CCD plate'
_diffrn_detector_area_resol_mean 16.1213
_diffrn_detector_type            Eos
_diffrn_measured_fraction_theta_full 0.997
_diffrn_measured_fraction_theta_max 0.997
_diffrn_measurement_details      
;
List of Runs (angles in degrees, time in seconds):

  # Type    Start    End  Width  t~exp~   \w     \q     \k     \f   Frames
#--------------------------------------------------------------------------
  1  \w    -34.00  -4.00   1.00    2.97    --  -16.59  38.00 -60.00   30
  2  \w    -23.00  27.00   1.00    2.97    --  -16.59  57.00   0.00   50
  3  \w    -11.00  80.00   1.00    2.97    --   15.81  77.00 150.00   91
  4  \w    -51.00  31.00   1.00    2.97    --   15.81 -57.00 -90.00   82
  5  \w    -16.00  10.00   1.00    2.97    --  -16.59 -99.00 -60.00   26
  6  \w    -17.00  22.00   1.00    2.97    --  -16.59 -99.00-180.00   39
  7  \w    -52.00  43.00   1.00    2.97    --   15.81 -77.00  30.00   95
;
_diffrn_measurement_device       'four-circle diffractometer'
_diffrn_measurement_device_type  'Xcalibur, Eos, Gemini'
_diffrn_measurement_method       '\w scans'
_diffrn_orient_matrix_type       
'CrysAlisPro convention (1999,Acta A55,543-557)'
_diffrn_orient_matrix_UB_11      0.0264727000
_diffrn_orient_matrix_UB_12      -0.0239239000
_diffrn_orient_matrix_UB_13      0.0590917000
_diffrn_orient_matrix_UB_21      -0.0632517000
_diffrn_orient_matrix_UB_22      0.0073955000
_diffrn_orient_matrix_UB_23      0.0279963000
_diffrn_orient_matrix_UB_31      -0.0318715000
_diffrn_orient_matrix_UB_32      -0.0343506000
_diffrn_orient_matrix_UB_33      -0.0356123000
_diffrn_radiation_monochromator  graphite
_diffrn_radiation_probe          x-ray
_diffrn_radiation_type           MoK\a
_diffrn_radiation_wavelength     0.71073
_diffrn_source                   'fine-focus sealed X-ray tube'
_diffrn_source_type              'Enhance (Mo) X-ray Source'
_diffrn_standards_decay_%        ?
_diffrn_standards_interval_count ?
_diffrn_standards_interval_time  ?
_diffrn_standards_number         ?
_reflns_number_gt                1615
_reflns_number_total             2659
_reflns_odcompleteness_completeness 99.59
_reflns_odcompleteness_iscentric 1
_reflns_odcompleteness_theta     26.32
_reflns_threshold_expression     >2sigma(I)
_computing_cell_refinement       'CrysAlisPro 1.171.38.41 (Rigaku OD, 2015)'
_computing_data_collection       'CrysAlisPro 1.171.38.41 (Rigaku OD, 2015)'
_computing_data_reduction        'CrysAlisPro 1.171.38.41 (Rigaku OD, 2015)'
_computing_molecular_graphics    'Olex2 (Dolomanov et al., 2009)'
_computing_publication_material  'Olex2 (Dolomanov et al., 2009)'
_computing_structure_refinement  'XL (Sheldrick, 2008)'
_computing_structure_solution    'ShelXT (Sheldrick, 2015)'
_refine_diff_density_max         0.428
_refine_diff_density_min         -0.637
_refine_diff_density_rms         0.135
_refine_ls_extinction_coef       ?
_refine_ls_extinction_method     none
_refine_ls_goodness_of_fit_ref   0.971
_refine_ls_hydrogen_treatment    constr
_refine_ls_matrix_type           full
_refine_ls_number_parameters     237
_refine_ls_number_reflns         2659
_refine_ls_number_restraints     34
_refine_ls_R_factor_all          0.1319
_refine_ls_R_factor_gt           0.0932
_refine_ls_restrained_S_all      1.032
_refine_ls_shift/su_max          0.000
_refine_ls_shift/su_mean         0.000
_refine_ls_structure_factor_coef Fsqd
_refine_ls_weighting_details     
'calc w=1/[\s^2^(Fo^2^)+(0.1760P)^2^+0.0000P] where P=(Fo^2^+2Fc^2^)/3'
_refine_ls_weighting_scheme      calc
_refine_ls_wR_factor_gt          0.2108
_refine_ls_wR_factor_ref         0.2718
_refine_special_details          
;
 Refinement of F^2^ against ALL reflections.  The weighted R-factor wR and 
 goodness of fit S are based on F^2^, conventional R-factors R are based 
 on F, with F set to zero for negative F^2^. The threshold expression of 
 F^2^ > 2sigma(F^2^) is used only for calculating R-factors(gt) etc. and is 
 not relevant to the choice of reflections for refinement.  R-factors based 
 on F^2^ are statistically about twice as large as those based on F, and R- 
 factors based on ALL data will be even larger. 
;
_olex2_refinement_description    
;
1. Fixed Uiso
 At 1.2 times of:
  All C(H) groups
 At 1.5 times of:
  All C(H,H,H) groups
2. Restrained distances
 C00F-F00K \\sim C00F-F00L \\sim C00F-F00N \\sim F00K-F00L \\sim F00K-F00N
\\sim F00L-F00N
 with sigma of 0.04
 C00M-C00F \\sim C00M-F00K \\sim C00M-F00L \\sim C00M-F00N
 with sigma of 0.02
3. Rigid bond restraints
 C004, C007
 with sigma for 1-2 distances of 0.009 and sigma for 1-3 distances of 0.009
4. Uiso/Uaniso restraints and constraints
C004: within 2A with sigma of 0.02 and sigma for terminal atoms of 0.01
C009: within 2A with sigma of 0.02 and sigma for terminal atoms of 0.04
C004 \\sim C007: within 2A with sigma of 0.001 and sigma for terminal atoms of
0.002
C004 \\sim C009: within 2A with sigma of 0.002 and sigma for terminal atoms of
0.004
5. Others
 Sof(F0AA)=Sof(F00O)=Sof(F00M)=1-FVAR(1)
 Sof(F00K)=Sof(F00L)=Sof(F00N)=FVAR(1)
6.a Aromatic/amide H refined with riding coordinates:
 C007(H007), C008(H008), C00A(H00A), C00B(H00B), C00C(H00C), C00D(H00D),
 C00E(H00E), C00G(H00G), C00H(H00H), C00I(H00I)
6.b Idealised Me refined as rotating group:
 C00J(H00f,H00j,H00k)
;
_atom_sites_solution_hydrogens   geom
_atom_sites_solution_primary     dual
_atom_sites_solution_secondary   difmap
loop_
_atom_site_label
_atom_site_type_symbol
_atom_site_fract_x
_atom_site_fract_y
_atom_site_fract_z
_atom_site_U_iso_or_equiv
_atom_site_adp_type
_atom_site_occupancy
_atom_site_calc_flag
_atom_site_disorder_assembly
_atom_site_disorder_group
_atom_site_refinement_flags_posn
_atom_site_refinement_flags_adp
O3 O 0.5990(2) 0.41790(11) 0.5735(2) 0.0396(6) Uani 1 d . . . .
O002 O 0.4356(2) 0.26890(13) 0.2384(2) 0.0548(7) Uani 1 d . . . .
C003 C 0.5453(3) 0.37518(17) 0.4528(3) 0.0377(8) Uani 1 d . . . .
C004 C 0.4316(3) 0.31819(16) 0.4678(3) 0.0401(7) Uani 1 d . . . U
C005 C 0.7760(3) 0.51900(16) 0.6544(3) 0.0382(8) Uani 1 d . . . .
C006 C 0.7034(3) 0.46874(16) 0.5404(3) 0.0367(7) Uani 1 d . . . .
C007 C 0.3745(3) 0.31550(17) 0.5913(3) 0.0431(7) Uani 1 d . . . U
H007 H 0.4097 0.3500 0.6644 0.052 Uiso 1 calc . . R .
C008 C 0.7346(3) 0.51925(17) 0.7857(3) 0.0452(8) Uani 1 d . . . .
H008 H 0.6592 0.4872 0.8025 0.054 Uiso 1 calc . . R .
C009 C 0.3768(3) 0.26505(17) 0.3581(3) 0.0427(8) Uani 1 d . . . U
C00A C 0.6148(3) 0.39966(19) 0.3482(3) 0.0460(8) Uani 1 d . . . .
H00A H 0.5997 0.3808 0.2562 0.055 Uiso 1 calc . . R .
C00B C 0.8899(3) 0.56770(18) 0.6318(4) 0.0486(9) Uani 1 d . . . .
H00B H 0.9192 0.5679 0.5442 0.058 Uiso 1 calc . . R .
C00C C 0.7155(3) 0.45966(19) 0.4043(3) 0.0470(8) Uani 1 d . . . .
H00C H 0.7775 0.4871 0.3558 0.056 Uiso 1 calc . . R .
C00D C 0.2680(4) 0.21176(19) 0.3767(4) 0.0508(9) Uani 1 d . . . .
H00D H 0.2319 0.1767 0.3048 0.061 Uiso 1 calc . . R .
C00E C 0.2655(4) 0.2622(2) 0.6086(4) 0.0546(9) Uani 1 d . . . .
H00E H 0.2281 0.2614 0.6921 0.066 Uiso 1 calc . . R .
C00F C 0.8057(4) 0.56752(19) 0.8932(4) 0.0546(10) Uani 1 d A . D .
C00G C 0.2143(4) 0.2110(2) 0.5004(4) 0.0580(10) Uani 1 d . . . .
H00G H 0.1420 0.1753 0.5114 0.070 Uiso 1 calc . . R .
C00H C 0.9190(4) 0.6157(2) 0.8687(4) 0.0610(10) Uani 1 d . . . .
H00H H 0.9670 0.6476 0.9402 0.073 Uiso 1 calc . . R .
C00I C 0.9590(4) 0.6155(2) 0.7385(4) 0.0602(10) Uani 1 d . . . .
H00I H 1.0338 0.6480 0.7217 0.072 Uiso 1 calc . . R .
C00J C 0.3864(5) 0.2127(3) 0.1291(4) 0.0775(13) Uani 1 d . . . .
H00F H 0.4354 0.2216 0.0508 0.116 Uiso 1 calc . . GR .
H00J H 0.2857 0.2194 0.0993 0.116 Uiso 1 calc . . GR .
H00K H 0.4052 0.1593 0.1640 0.116 Uiso 1 calc . . GR .
F00K F 0.763(3) 0.4940(7) 1.0824(14) 0.147(8) Uani 0.47(2) d A 1 D .
F00L F 0.837(3) 0.6148(17) 1.1225(19) 0.170(10) Uani 0.47(2) d A 1 D .
C00M C 0.7608(6) 0.5675(3) 1.0317(4) 0.0759(12) Uani 1 d . . D .
F00N F 0.6240(12) 0.5886(13) 1.0214(13) 0.114(5) Uani 0.47(2) d A 1 D .
F0AA F 0.690(3) 0.5032(10) 1.0648(13) 0.154(8) Uani 0.53(2) d A 2 . .
F00O F 0.682(3) 0.6283(13) 1.0576(13) 0.162(7) Uani 0.53(2) d A 2 . .
F00M F 0.8596(16) 0.5709(11) 1.1383(11) 0.126(5) Uani 0.53(2) d A 2 . .

loop_
_atom_site_aniso_label
_atom_site_aniso_U_11
_atom_site_aniso_U_22
_atom_site_aniso_U_33
_atom_site_aniso_U_23
_atom_site_aniso_U_13
_atom_site_aniso_U_12
O3 0.0372(12) 0.0397(12) 0.0400(13) -0.0015(8) 0.0007(10) -0.0006(9)
O002 0.0536(15) 0.0578(15) 0.0537(15) -0.0181(11) 0.0108(12) -0.0151(11)
C003 0.0336(16) 0.0403(16) 0.0369(17) -0.0051(12) -0.0007(14) 0.0064(12)
C004 0.0370(12) 0.0358(12) 0.0463(13) 0.0006(10) 0.0030(10) 0.0029(10)
C005 0.0357(16) 0.0348(15) 0.0406(17) 0.0019(12) -0.0047(13) 0.0041(12)
C006 0.0310(15) 0.0338(14) 0.0430(17) 0.0019(12) -0.0013(13) -0.0012(11)
C007 0.0410(13) 0.0395(13) 0.0475(14) 0.0001(11) 0.0034(11) 0.0023(10)
C008 0.0458(19) 0.0411(18) 0.0459(19) 0.0008(13) -0.0009(15) -0.0005(13)
C009 0.0384(14) 0.0402(14) 0.0479(16) -0.0013(12) 0.0022(13) 0.0008(11)
C00A 0.0473(19) 0.0491(18) 0.0397(18) -0.0030(14) 0.0016(15) -0.0032(14)
C00B 0.0418(18) 0.0507(19) 0.052(2) -0.0029(15) 0.0053(16) -0.0079(14)
C00C 0.0475(19) 0.0479(18) 0.0438(18) -0.0009(14) 0.0026(15) -0.0071(14)
C00D 0.0456(19) 0.0468(18) 0.059(2) -0.0060(15) 0.0062(17) -0.0069(14)
C00E 0.052(2) 0.054(2) 0.058(2) 0.0056(16) 0.0105(18) -0.0036(16)
C00F 0.060(2) 0.052(2) 0.047(2) -0.0103(15) -0.0069(17) -0.0006(17)
C00G 0.0413(19) 0.0509(19) 0.082(3) 0.0098(18) 0.0106(18) -0.0084(15)
C00H 0.054(2) 0.062(2) 0.062(2) -0.0146(18) -0.0052(19) -0.0046(18)
C00I 0.048(2) 0.056(2) 0.074(3) -0.0102(18) 0.003(2) -0.0159(16)
C00J 0.078(3) 0.091(3) 0.065(3) -0.034(2) 0.014(2) -0.034(2)
F00K 0.27(2) 0.116(10) 0.069(6) 0.050(6) 0.079(9) 0.081(13)
F00L 0.211(18) 0.224(19) 0.088(10) -0.104(12) 0.062(11) -0.131(17)
C00M 0.097(4) 0.075(3) 0.052(3) -0.015(2) 0.000(2) -0.002(3)
F00N 0.100(7) 0.185(14) 0.066(6) -0.016(7) 0.038(4) 0.011(7)
F0AA 0.228(15) 0.155(13) 0.092(6) -0.051(7) 0.064(8) -0.120(12)
F00O 0.244(18) 0.169(12) 0.076(7) -0.007(6) 0.038(9) 0.106(12)
F00M 0.151(7) 0.162(11) 0.051(4) 0.009(6) -0.027(5) -0.040(8)

_geom_special_details            
;
 All esds (except the esd in the dihedral angle between two l.s. planes) 
 are estimated using the full covariance matrix.  The cell esds are taken 
 into account individually in the estimation of esds in distances, angles 
 and torsion angles; correlations between esds in cell parameters are only 
 used when they are defined by crystal symmetry.  An approximate (isotropic) 
 treatment of cell esds is used for estimating esds involving l.s. planes. 
;
loop_
_geom_bond_atom_site_label_1
_geom_bond_atom_site_label_2
_geom_bond_distance
_geom_bond_site_symmetry_2
_geom_bond_publ_flag
O3 C003 1.389(3) . ?
O3 C006 1.383(4) . ?
O002 C009 1.362(4) . ?
O002 C00J 1.432(4) . ?
C003 C004 1.466(4) . ?
C003 C00A 1.354(4) . ?
C004 C007 1.386(4) . ?
C004 C009 1.414(4) . ?
C005 C006 1.464(4) . ?
C005 C008 1.384(4) . ?
C005 C00B 1.399(4) . ?
C006 C00C 1.343(4) . ?
C007 H007 0.9300 . ?
C007 C00E 1.398(5) . ?
C008 H008 0.9300 . ?
C008 C00F 1.397(4) . ?
C009 C00D 1.399(4) . ?
C00A H00A 0.9300 . ?
C00A C00C 1.431(4) . ?
C00B H00B 0.9300 . ?
C00B C00I 1.382(5) . ?
C00C H00C 0.9300 . ?
C00D H00D 0.9300 . ?
C00D C00G 1.371(5) . ?
C00E H00E 0.9300 . ?
C00E C00G 1.375(5) . ?
C00F C00H 1.395(5) . ?
C00F C00M 1.466(6) . ?
C00G H00G 0.9300 . ?
C00H H00H 0.9300 . ?
C00H C00I 1.368(5) . ?
C00I H00I 0.9300 . ?
C00J H00F 0.9600 . ?
C00J H00J 0.9600 . ?
C00J H00K 0.9600 . ?
F00K C00M 1.321(10) . ?
F00L C00M 1.310(11) . ?
C00M F00N 1.335(10) . ?
C00M F0AA 1.336(11) . ?
C00M F00O 1.311(12) . ?
C00M F00M 1.275(12) . ?

loop_
_geom_angle_atom_site_label_1
_geom_angle_atom_site_label_2
_geom_angle_atom_site_label_3
_geom_angle
_geom_angle_site_symmetry_1
_geom_angle_site_symmetry_3
_geom_angle_publ_flag
C006 O3 C003 107.6(2) . . ?
C009 O002 C00J 117.5(3) . . ?
O3 C003 C004 115.4(3) . . ?
C00A C003 O3 108.1(3) . . ?
C00A C003 C004 136.6(3) . . ?
C007 C004 C003 120.2(3) . . ?
C007 C004 C009 118.3(3) . . ?
C009 C004 C003 121.5(3) . . ?
C008 C005 C006 121.2(3) . . ?
C008 C005 C00B 118.9(3) . . ?
C00B C005 C006 119.9(3) . . ?
O3 C006 C005 116.6(3) . . ?
C00C C006 O3 109.5(3) . . ?
C00C C006 C005 133.8(3) . . ?
C004 C007 H007 119.2 . . ?
C004 C007 C00E 121.7(3) . . ?
C00E C007 H007 119.2 . . ?
C005 C008 H008 119.9 . . ?
C005 C008 C00F 120.2(3) . . ?
C00F C008 H008 119.9 . . ?
O002 C009 C004 116.8(3) . . ?
O002 C009 C00D 123.5(3) . . ?
C00D C009 C004 119.7(3) . . ?
C003 C00A H00A 126.0 . . ?
C003 C00A C00C 108.0(3) . . ?
C00C C00A H00A 126.0 . . ?
C005 C00B H00B 119.8 . . ?
C00I C00B C005 120.5(3) . . ?
C00I C00B H00B 119.8 . . ?
C006 C00C C00A 106.8(3) . . ?
C006 C00C H00C 126.6 . . ?
C00A C00C H00C 126.6 . . ?
C009 C00D H00D 119.9 . . ?
C00G C00D C009 120.3(3) . . ?
C00G C00D H00D 119.9 . . ?
C007 C00E H00E 120.5 . . ?
C00G C00E C007 118.9(3) . . ?
C00G C00E H00E 120.5 . . ?
C008 C00F C00M 119.8(3) . . ?
C00H C00F C008 120.1(4) . . ?
C00H C00F C00M 120.1(3) . . ?
C00D C00G C00E 121.2(3) . . ?
C00D C00G H00G 119.4 . . ?
C00E C00G H00G 119.4 . . ?
C00F C00H H00H 120.3 . . ?
C00I C00H C00F 119.4(3) . . ?
C00I C00H H00H 120.3 . . ?
C00B C00I H00I 119.5 . . ?
C00H C00I C00B 120.9(3) . . ?
C00H C00I H00I 119.5 . . ?
O002 C00J H00F 109.5 . . ?
O002 C00J H00J 109.5 . . ?
O002 C00J H00K 109.5 . . ?
H00F C00J H00J 109.5 . . ?
H00F C00J H00K 109.5 . . ?
H00J C00J H00K 109.5 . . ?
F00K C00M C00F 110.3(6) . . ?
F00K C00M F00N 103.5(9) . . ?
F00K C00M F0AA 30.9(10) . . ?
F00L C00M C00F 113.3(8) . . ?
F00L C00M F00K 109.9(11) . . ?
F00L C00M F00N 108.5(10) . . ?
F00L C00M F0AA 125.1(11) . . ?
F00L C00M F00O 71.1(10) . . ?
F00N C00M C00F 110.9(6) . . ?
F00N C00M F0AA 73.0(10) . . ?
F0AA C00M C00F 116.8(6) . . ?
F00O C00M C00F 115.7(6) . . ?
F00O C00M F00K 128.9(10) . . ?
F00O C00M F00N 39.6(9) . . ?
F00O C00M F0AA 104.7(11) . . ?
F00M C00M C00F 116.6(9) . . ?
F00M C00M F00K 77.1(8) . . ?
F00M C00M F00L 34.8(12) . . ?
F00M C00M F00N 128.9(9) . . ?
F00M C00M F0AA 100.2(9) . . ?
F00M C00M F00O 100.4(9) . . ?

_iucr_refine_instructions_details 
;
TITL exp_6575_a.res in P2(1)/n
REM Old TITL exp_6575_a.res in P2(1)/n
REM SHELXT solution in P2(1)/n
REM R1 0.367, Rweak 0.017, Alpha 0.045, Orientation as input
REM Formula found by SHELXT: C17 N O F4
CELL 0.71073 9.501 16.7311 9.6329 90 99.369 90
ZERR 4 0.0025 0.0045 0.0021 0 0.026 0
LATT 1
SYMM 0.5-X,0.5+Y,0.5-Z
SFAC C H N O F
UNIT 68 52 0 8 12
SADI 0.04 C00F F00K C00F F00L C00F F00N F00K F00L F00K F00N F00L F00N
SADI C00M C00F C00M F00K C00M F00L C00M F00N
DELU 0.009 0.009 C004 C007
SIMU 0.02 0.01 2 C004
SIMU 0.02 0.04 2 C009
SIMU 0.001 0.002 2 C004 C007
SIMU 0.002 0.004 2 C004 C009
 
L.S. 10
PLAN  20
SIZE 0.1 0.11 0.12
BOND $H
LIST 6
fmap 2
acta
OMIT 0 50
REM <olex2.extras>
REM <HklSrc "%.\\exp_6575.hkl">
REM </olex2.extras>
 
WGHT    0.176000
FVAR       0.70654   0.46882
O3    4    0.599034    0.417896    0.573522    11.00000    0.03719    0.03967 =
         0.03999   -0.00151    0.00072   -0.00063
O002  4    0.435595    0.268901    0.238377    11.00000    0.05357    0.05784 =
         0.05366   -0.01815    0.01084   -0.01512
C003  1    0.545326    0.375179    0.452785    11.00000    0.03364    0.04026 =
         0.03692   -0.00510   -0.00071    0.00642
C004  1    0.431558    0.318190    0.467782    11.00000    0.03704    0.03579 =
         0.04626    0.00059    0.00300    0.00289
C005  1    0.776016    0.518996    0.654447    11.00000    0.03568    0.03479 =
         0.04060    0.00188   -0.00466    0.00405
C006  1    0.703412    0.468740    0.540400    11.00000    0.03102    0.03377 =
         0.04296    0.00191   -0.00126   -0.00118
C007  1    0.374526    0.315497    0.591256    11.00000    0.04096    0.03949 =
         0.04750    0.00008    0.00340    0.00235
AFIX  43
H007  2    0.409702    0.350018    0.664385    11.00000   -1.20000
AFIX   0
C008  1    0.734605    0.519253    0.785721    11.00000    0.04580    0.04105 =
         0.04588    0.00083   -0.00086   -0.00049
AFIX  43
H008  2    0.659189    0.487188    0.802470    11.00000   -1.20000
AFIX   0
C009  1    0.376842    0.265047    0.358116    11.00000    0.03841    0.04021 =
         0.04790   -0.00128    0.00219    0.00080
C00A  1    0.614785    0.399663    0.348241    11.00000    0.04734    0.04910 =
         0.03971   -0.00299    0.00156   -0.00318
AFIX  43
H00A  2    0.599668    0.380795    0.256201    11.00000   -1.20000
AFIX   0
C00B  1    0.889858    0.567696    0.631759    11.00000    0.04180    0.05072 =
         0.05245   -0.00293    0.00533   -0.00793
AFIX  43
H00B  2    0.919157    0.567879    0.544226    11.00000   -1.20000
AFIX   0
C00C  1    0.715504    0.459658    0.404286    11.00000    0.04753    0.04789 =
         0.04384   -0.00093    0.00259   -0.00710
AFIX  43
H00C  2    0.777453    0.487100    0.355799    11.00000   -1.20000
AFIX   0
C00D  1    0.267989    0.211761    0.376705    11.00000    0.04564    0.04678 =
         0.05930   -0.00603    0.00622   -0.00685
AFIX  43
H00D  2    0.231883    0.176667    0.304795    11.00000   -1.20000
AFIX   0
C00E  1    0.265459    0.262199    0.608649    11.00000    0.05215    0.05433 =
         0.05779    0.00562    0.01049   -0.00365
AFIX  43
H00E  2    0.228089    0.261351    0.692070    11.00000   -1.20000
AFIX   0
C00F  1    0.805728    0.567524    0.893156    11.00000    0.05982    0.05180 =
         0.04700   -0.01030   -0.00691   -0.00063
C00G  1    0.214310    0.211041    0.500431    11.00000    0.04133    0.05095 =
         0.08178    0.00978    0.01061   -0.00840
AFIX  43
H00G  2    0.141965    0.175294    0.511386    11.00000   -1.20000
AFIX   0
C00H  1    0.919037    0.615669    0.868654    11.00000    0.05445    0.06189 =
         0.06161   -0.01458   -0.00521   -0.00462
AFIX  43
H00H  2    0.966953    0.647586    0.940171    11.00000   -1.20000
AFIX   0
C00I  1    0.959040    0.615518    0.738522    11.00000    0.04817    0.05638 =
         0.07375   -0.01017    0.00344   -0.01586
AFIX  43
H00I  2    1.033821    0.648044    0.721661    11.00000   -1.20000
AFIX   0
C00J  1    0.386403    0.212679    0.129131    11.00000    0.07787    0.09068 =
         0.06478   -0.03439    0.01385   -0.03448
AFIX 137
H00F  2    0.435356    0.221598    0.050838    11.00000   -1.50000
H00J  2    0.285675    0.219402    0.099283    11.00000   -1.50000
H00K  2    0.405198    0.159347    0.164035    11.00000   -1.50000
AFIX   0
PART 1
F00K  5    0.763372    0.494037    1.082407    21.00000    0.27423    0.11552 =
         0.06916    0.04951    0.07885    0.08091
F00L  5    0.837316    0.614839    1.122523    21.00000    0.21068    0.22379 =
         0.08805   -0.10429    0.06196   -0.13148
PART 0
C00M  1    0.760765    0.567487    1.031668    11.00000    0.09666    0.07483 =
         0.05215   -0.01507   -0.00012   -0.00162
PART 1
F00N  5    0.624000    0.588580    1.021399    21.00000    0.10012    0.18476 =
         0.06622   -0.01574    0.03758    0.01061
 
PART 0
PART 2
F0AA  5    0.689763    0.503157    1.064813   -21.00000    0.22791    0.15526 =
         0.09171   -0.05117    0.06364   -0.12004
 
F00O  5    0.681931    0.628254    1.057552   -21.00000    0.24392    0.16913 =
         0.07625   -0.00694    0.03816    0.10629
F00M  5    0.859588    0.570895    1.138326   -21.00000    0.15073    0.16195 =
         0.05110    0.00911   -0.02697   -0.03951
HKLF 4
 
REM  exp_6575_a.res in P2(1)/n
REM R1 =  0.0932 for   1615 Fo > 4sig(Fo)  and  0.1319 for all   2659 data
REM    237 parameters refined using     34 restraints
 
END  
     
WGHT      0.1760      0.0000 
REM Highest difference peak  0.428,  deepest hole -0.637,  1-sigma level  0.135
Q1    1   0.4530  0.4326  0.3256  11.00000  0.05    0.43
Q2    1   1.0587  0.6035  1.1435  11.00000  0.05    0.38
Q3    1   0.1180  0.2310  0.1236  11.00000  0.05    0.37
Q4    1   0.1675  0.2343 -0.0415  11.00000  0.05    0.36
Q5    1   0.0835  0.2165  0.2237  11.00000  0.05    0.35
Q6    1   0.6433  0.5762  0.6326  11.00000  0.05    0.35
Q7    1   0.4859  0.3846  0.1547  11.00000  0.05    0.35
Q8    1   0.5000  0.4309  0.1804  11.00000  0.05    0.33
Q9    1   0.7766  0.4144  0.9561  11.00000  0.05    0.32
Q10   1   1.0763  0.5546  1.0245  11.00000  0.05    0.32
Q11   1   0.2997  0.3961  0.5315  11.00000  0.05    0.32
Q12   1   0.8624  0.4490  0.7927  11.00000  0.05    0.31
Q13   1   0.3347  0.1038  0.4485  11.00000  0.05    0.31
Q14   1   0.3957  0.4071  0.4719  11.00000  0.05    0.30
Q15   1   0.8969  0.5426  0.3924  11.00000  0.05    0.29
Q16   1   0.9059  0.4415  0.9045  11.00000  0.05    0.29
Q17   1   0.3634  0.4271  0.5310  11.00000  0.05    0.28
Q18   1   1.1488  0.6158  1.0098  11.00000  0.05    0.28
Q19   1   1.1095  0.7369  0.7170  11.00000  0.05    0.28
Q20   1   0.2086  0.2827  0.2399  11.00000  0.05    0.28
;
_olex2_submission_special_instructions 'No special instructions were received'
_oxdiff_exptl_absorpt_empirical_details 
;
Empirical correction (ABSPACK) includes:
- Absorption correction using spherical harmonics
- Frame scaling
;
_oxdiff_exptl_absorpt_empirical_full_max 3.354
_oxdiff_exptl_absorpt_empirical_full_min 0.340
